# Supplementary material for: SF-1 expression in the hypothalamus is required for beneficial metabolic effects of exercise
Source: eLife. 2016 Nov 22;5:e18206. doi: 10.7554/eLife.18206 (PMC5119890; doi:10.7554/eLife.18206)
Supplement: Supplementary file 1. — DOI: http://dx.doi.org/10.7554/eLife.18206.016 [file elife-18206-supp1.xlsx]

## Sheet: Sheet1
Figure Number	Test USED	Number		Descriptive STATS	P VALUE		Degrees of Freedom & F/t/z/R/ETC Value
		Exact Value	Defined		Comparison	VALUE
Figure 1A	unpaired t test	Control = 17, VMH∆SF-1 = 21	N = mice, from Within subject. Mice from multiple litters	mean±SEM		0.0302	t=2.256 df=36
Figure 1B	unpaired t test	Control = 11, VMH∆SF-1 = 9	N = mice, from Within subject. Mice from multiple litters	mean±SEM		0.5767	t=0.5685 df=18
Figure 1C	unpaired t test	Control = 11, VMH∆SF-1 = 9	N = mice, from Within subject. Mice from multiple litters	mean±SEM		0.172	t=1.422 df=18
Figure 1D	unpaired t test	Control = 11, VMH∆SF-1 = 9	N = prepared sample, one sample per a mouse	mean±SEM		0.9337	t=0.08435 df=18
Figure 1E	unpaired t test	Control = 5, VMH∆SF-1 = 5	N = prepared sample, one sample per a mouse	mean±SEM		0.5698	t=0.5926 df=8
Figure 1F	unpaired t test	Control = 5, VMH∆SF-1 = 5	N = prepared sample, one sample per a mouse	mean±SEM		0.1144	t=1.771 df=8
Figure 1 G (ffa16:0)	unpaired t test	Control = 7, VMH∆SF-1 = 8	N = prepared sample, one sample per a mouse	mean±SEM		0.9187	t=0.1040 df=13
Figure 1 G (ffa16:1)	unpaired t test	Control = 7, VMH∆SF-1 = 8	N = prepared sample, one sample per a mouse	mean±SEM		0.6529	t=0.4603 df=13
Figure 1 G (ffa18:0)	unpaired t test	Control = 7, VMH∆SF-1 = 8	N = prepared sample, one sample per a mouse	mean±SEM		0.669	t=0.4375 df=13
Figure 1 G (ffa18:1)	unpaired t test	Control = 7, VMH∆SF-1 = 8	N = prepared sample, one sample per a mouse	mean±SEM		0.1246	t=1.642 df=13
Figure 1 G (ffa18:2)	unpaired t test	Control = 7, VMH∆SF-1 = 8	N = prepared sample, one sample per a mouse	mean±SEM		0.1968	t=1.360 df=13
Figure 1 G (ffa20:0)	unpaired t test	Control = 7, VMH∆SF-1 = 8	N = prepared sample, one sample per a mouse	mean±SEM		0.9683	t=0.04057 df=13
Figure 1 G (ffa20:1)	unpaired t test	Control = 7, VMH∆SF-1 = 8	N = prepared sample, one sample per a mouse	mean±SEM		0.0617	t=2.045 df=13
Figure 1 G (ffa22:0)	unpaired t test	Control = 7, VMH∆SF-1 = 8	N = prepared sample, one sample per a mouse	mean±SEM		< 0.0001	t=62.21 df=13
Figure 1 G (ffa22:1)	unpaired t test	Control = 7, VMH∆SF-1 = 8	N = prepared sample, one sample per a mouse	mean±SEM		< 0.0001	t=17.41 df=13
Figure 1 G (ffa24:0)	unpaired t test	Control = 7, VMH∆SF-1 = 8	N = prepared sample, one sample per a mouse	mean±SEM		< 0.0001	t=96.89 df=13
Figure 1 H (ffa16:0)	unpaired t test	Control = 8, VMH∆SF-1 = 11	N = prepared sample, one sample per a mouse	mean±SEM		0.0001	t=5.025 df=17
Figure 1 H (ffa16:1)	unpaired t test	Control = 8, VMH∆SF-1 = 11	N = prepared sample, one sample per a mouse	mean±SEM		< 0.0001	t=6.423 df=17
Figure 1 H (ffa18:0)	unpaired t test	Control = 8, VMH∆SF-1 = 11	N = prepared sample, one sample per a mouse	mean±SEM		0.0017	t=3.721 df=17
Figure 1 H (ffa18:1)	unpaired t test	Control = 8, VMH∆SF-1 = 11	N = prepared sample, one sample per a mouse	mean±SEM		0.0426	t=2.192 df=17
Figure 1 H (ffa18:2)	unpaired t test	Control = 8, VMH∆SF-1 = 11	N = prepared sample, one sample per a mouse	mean±SEM		0.0006	t=4.216 df=17
Figure 1 H (ffa20:0)	unpaired t test	Control = 8, VMH∆SF-1 = 11	N = prepared sample, one sample per a mouse	mean±SEM		< 0.0001	t=91.20 df=17
Figure 1 H (ffa20:1)	unpaired t test	Control = 8, VMH∆SF-1 = 11	N = prepared sample, one sample per a mouse	mean±SEM		< 0.0001	t=38.18 df=17
Figure 1 H (ffa22:0)	unpaired t test	Control = 8, VMH∆SF-1 = 11	N = prepared sample, one sample per a mouse	mean±SEM		< 0.0001	t=43.19 df=17
Figure 1 H (ffa22:1)	unpaired t test	Control = 8, VMH∆SF-1 = 11	N = prepared sample, one sample per a mouse	mean±SEM		< 0.0001	t=286.4 df=17
Figure 1 H (ffa24:0)	unpaired t test	Control = 8, VMH∆SF-1 = 11	N = prepared sample, one sample per a mouse	mean±SEM		< 0.0001	t=272.3 df=17
Figure 2A	NA	Contro-Sed =11, Control-Train = 9, VMH∆SF-1-sed = 12, VMH∆SF-1-Train = 10	N = mice, from Within subject. Mice from multiple litters	mean±SEM
Figure 2B	Two-way ANOVA	Contro-Sed =11, Control-Train = 9, VMH∆SF-1-sed = 12, VMH∆SF-1-Train = 10	N = mice, from Within subject. Mice from multiple litters	mean±SEM	Interaction	0.0164	F (1, 38) = 6.309
					Genotype Factor	0.0731	F (1, 38) = 3.399
					Exercise Factor	< 0.0001	F (1, 38) = 48.51
	One-way ANOVA (Tukey's multiple comparisons test)				Control-sed vs. Control-run	****
	One-way ANOVA (Tukey's multiple comparisons test)				Control-sed vs. VMH∆SF-1-sed	ns
	One-way ANOVA (Tukey's multiple comparisons test)				Control-sed vs. VMH∆SF-1-run	**
	One-way ANOVA (Tukey's multiple comparisons test)				Control-run vs. VMH∆SF-1-sed	****
	One-way ANOVA (Tukey's multiple comparisons test)				Control-run vs. VMH∆SF-1-run	*
	One-way ANOVA (Tukey's multiple comparisons test)				VMH∆SF-1-sed vs. VMH∆SF-1-run	*
Figure 2C (Fat Mass)	Two-way ANOVA	Contro-Sed =11, Control-Train = 9, VMH∆SF-1-sed = 12, VMH∆SF-1-Train = 10	N = mice, from Within subject. Mice from multiple litters	mean±SEM	Interaction	0.0193	F (1, 39) = 5.952
					Genotype Factor	0.0634	F (1, 39) = 3.652
					Exercise Factor	0.0007	F (1, 39) = 13.71
	One-way ANOVA (Tukey's multiple comparisons test)				Control-sed vs. Control-run	***
	One-way ANOVA (Tukey's multiple comparisons test)				Control-sed vs. VMH∆SF-1-sed	ns
	One-way ANOVA (Tukey's multiple comparisons test)				Control-sed vs. VMH∆SF-1-run	ns
	One-way ANOVA (Tukey's multiple comparisons test)				Control-run vs. VMH∆SF-1-sed	**
	One-way ANOVA (Tukey's multiple comparisons test)				Control-run vs. VMH∆SF-1-run	*
	One-way ANOVA (Tukey's multiple comparisons test)				VMH∆SF-1-sed vs. VMH∆SF-1-run	ns
Figure 2C (Lean Mass)	Two-way ANOVA	Contro-Sed =11, Control-Train = 9, VMH∆SF-1-sed = 12, VMH∆SF-1-Train = 10	N = mice, from Within subject. Mice from multiple litters	mean±SEM	Interaction	0.0159	F (1, 38) = 6.375
					Genotype Factor	0.0506	F (1, 38) = 4.077
					Exercise Factor	0.0036	F (1, 38) = 9.646
	One-way ANOVA (Tukey's multiple comparisons test)				Control-sed vs. Control-run	**
	One-way ANOVA (Tukey's multiple comparisons test)				Control-sed vs. VMH∆SF-1-sed	ns
	One-way ANOVA (Tukey's multiple comparisons test)				Control-sed vs. VMH∆SF-1-run	ns
	One-way ANOVA (Tukey's multiple comparisons test)				Control-run vs. VMH∆SF-1-sed	**
	One-way ANOVA (Tukey's multiple comparisons test)				Control-run vs. VMH∆SF-1-run	*
	One-way ANOVA (Tukey's multiple comparisons test)				VMH∆SF-1-sed vs. VMH∆SF-1-run	ns
Figure 2D	Two-way ANOVA	Contro-Sed =11, Control-Train = 9, VMH∆SF-1-sed = 12, VMH∆SF-1-Train = 10	N = mice, from Within subject. Mice from multiple litters	mean±SEM	Interaction	0.8598	F (1, 39) = 0.03159
					Genotype Factor	0.5952	F (1, 39) = 0.2870
					Exercise Factor	0.0003	F (1, 39) = 15.83
	unpaired t test				Control-sed vs. Control-run	0.0318	t=2.328 df=18
	unpaired t test				Control-sed vs. VMH∆SF-1-sed	0.8293	t=0.2183 df=21
	unpaired t test				Control-run vs. VMH∆SF-1-run	0.4878	t=0.7083 df=18
	unpaired t test				VMH∆SF-1-sed vs. VMH∆SF-1-run	0.0025	t=3.431 df=21
Figure 2E	Two-way ANOVA	Contro-Sed =11, Control-Train = 9, VMH∆SF-1-sed = 12, VMH∆SF-1-Train = 10	N = mice, from Within subject. Mice from multiple litters	mean±SEM	Interaction	0.057	F (1, 39) = 3.848
					Genotype Factor	0.2716	F (1, 39) = 1.244
					Exercise Factor	< 0.0001	F (1, 39) = 20.68
	unpaired t test				Control-sed vs. Control-run	0.0007	t=4.076 df=18
	unpaired t test				Control-sed vs. VMH∆SF-1-sed	0.557	t=0.5968 df=21
	unpaired t test				Control-run vs. VMH∆SF-1-run	0.04	t=2.214 df=18
	unpaired t test				VMH∆SF-1-sed vs. VMH∆SF-1-run	0.0506	t=2.074 df=21
Figure 2E	Two-way ANOVA	Contro-Sed =11, Control-Train = 9, VMH∆SF-1-sed = 12, VMH∆SF-1-Train = 10	N = prepared sample, one sample per a mouse	mean±SEM	Interaction	0.0979	F (1, 38) = 2.879
					Genotype Factor	0.3694	F (1, 38) = 0.8252
					Exercise Factor	0.0011	F (1, 38) = 12.56
	unpaired t test				Control-sed vs. Control-run	0.0089	t=2.954 df=17
	unpaired t test				Control-sed vs. VMH∆SF-1-sed	0.4815	t=0.7166 df=21
	unpaired t test				Control-run vs. VMH∆SF-1-run	0.3422	t=0.9790 df=16
	unpaired t test				VMH∆SF-1-sed vs. VMH∆SF-1-run	0.1148	t=1.649 df=20
Figure 3A	NA	Control-Sed =5, Control-Train = 5	N = mice, from Within subject. Mice from multiple litters	mean±SEM
Figure 3B	NA	VMH∆SF-1-sed =4, VMH∆SF-1-Train = 5	N = mice, from Within subject. Mice from multiple litters	mean±SEM
Figure 3C	Two-way ANOVA	Control-Sed =5, Control-Train = 5, VMH∆SF-1-sed =4, VMH∆SF-1-Train = 5	N = mice, from Within subject. Mice from multiple litters	mean±SEM	Interaction	0.0912	F (1, 15) = 3.258
					Genotype Factor	0.9317	F (1, 15) = 0.007587
					Exercise factor	0.0808	F (1, 15) = 3.506
	unpaired t test				Control-sed vs. Control-run	0.0365	t=2.508 df=8
	unpaired t test				Control-sed vs. VMH∆SF-1-sed	0.2624	t=1.219 df=7
	unpaired t test				Control-run vs. VMH∆SF-1-run	0.2161	t=1.343 df=8
	unpaired t test				VMH∆SF-1-sed vs. VMH∆SF-1-run	0.961	t=0.05072 df=7
Figure 3D	NA	Control-Sed =5, Control-Train = 5, VMH∆SF-1-sed =4, VMH∆SF-1-Train = 5	N = mice, from Within subject. Mice from multiple litters	mean±SEM
Figure 3E	Two-way ANOVA	Control-Sed =5, Control-Train = 5, VMH∆SF-1-sed =4, VMH∆SF-1-Train = 5	N = mice, from Within subject. Mice from multiple litters	mean±SEM	Interaction	0.4535
					Genotype Factor	0.3368
					Exercise factor	0.0011
	unpaired t test				Control-sed vs. Control-run	0.0039	t=4.016 df=8
	unpaired t test				Control-sed vs. VMH∆SF-1-sed	0.908	t=0.1199 df=7
	unpaired t test				Control-run vs. VMH∆SF-1-run	0.0915	t=1.917 df=8
	unpaired t test				VMH∆SF-1-sed vs. VMH∆SF-1-run	0.0403	t=2.511 df=7
Figure 3F (Fat Mass)	Two-way ANOVA	Control-Sed =5, Control-Train = 5, VMH∆SF-1-sed =4, VMH∆SF-1-Train = 5	N = mice, from Within subject. Mice from multiple litters	mean±SEM	Interaction	0.3098
					Genotype Factor	0.529
					Exercise factor	0.0383
	unpaired t test				Control-sed vs. Control-run	0.0447	t=2.378 df=8
	unpaired t test				Control-sed vs. VMH∆SF-1-sed	0.7605	t=0.3170 df=7
	unpaired t test				Control-run vs. VMH∆SF-1-run	0.2908	t=1.131 df=8
	unpaired t test				VMH∆SF-1-sed vs. VMH∆SF-1-run	0.4203	t=0.8561 df=7
Figure 3F (Lean Mass)	Two-way ANOVA	Control-Sed =5, Control-Train = 5, VMH∆SF-1-sed =4, VMH∆SF-1-Train = 5	N = mice, from Within subject. Mice from multiple litters	mean±SEM	Interaction	0.2889	F (1, 15) = 1.209
					Genotype Factor	0.3755	F (1, 15) = 0.8343
					Exercise factor	0.0351	F (1, 15) = 5.369
	unpaired t test				Control-sed vs. Control-run	0.0505	t=2.300 df=8
	unpaired t test				Control-sed vs. VMH∆SF-1-sed	0.8769	t=0.1607 df=7
	unpaired t test				Control-run vs. VMH∆SF-1-run	0.3815	t=0.9338 df=7
	unpaired t test				VMH∆SF-1-sed vs. VMH∆SF-1-run	0.2377	t=1.276 df=8
Figure 3G	Two-way ANOVA	Control-Sed =5, Control-Train = 5, VMH∆SF-1-sed =4, VMH∆SF-1-Train = 5	N = mice, from Within subject. Mice from multiple litters	mean±SEM	Interaction	0.3328	F (1, 15) = 1.002
					Genotype Factor	0.3025	F (1, 15) = 1.140
					Exercise factor	0.0358	F (1, 15) = 5.320
	unpaired t test				Control-sed vs. Control-run	0.9563	t=0.05654 df=8
	unpaired t test				Control-sed vs. VMH∆SF-1-sed	0.4863	t=0.7348 df=7
	unpaired t test				Control-run vs. VMH∆SF-1-run	0.0128	t=3.191 df=8
	unpaired t test				VMH∆SF-1-sed vs. VMH∆SF-1-run	0.2508	t=1.252 df=7
Figure 3H	Two-way ANOVA	Control-Sed =5, Control-Train = 5, VMH∆SF-1-sed =4, VMH∆SF-1-Train = 5	N = mice, from Within subject. Mice from multiple litters	mean±SEM	Interaction	0.3098	F (1, 15) = 1.002
					Genotype Factor	0.0383	F (1, 15) = 5.320
					Exercise factor	0.529	F (1, 15) = 1.140
	unpaired t test				Control-sed vs. Control-run	0.0261	t=2.724 df=8
	unpaired t test				Control-sed vs. VMH∆SF-1-sed	0.6874	t=0.4196 df=7
	unpaired t test				Control-run vs. VMH∆SF-1-run	0.4867	t=0.7292 df=8
	unpaired t test				VMH∆SF-1-sed vs. VMH∆SF-1-run	0.2998	t=1.120 df=7
Figure 4A	Two-way ANOVA	Control-Sed =12, Control-Run = 10, VMH∆SF-1-sed = 7, VMH∆SF-1-Run = 8	N = prepared sample, one sample per a mouse	mean±SEM	Interaction	0.2315	F (1, 33) = 1.486
					Genotype Factor	0.867	F (1, 33) = 0.02848
					Exercise factor	0.8017	F (1, 33) = 0.06412
	unpaired t test				Control-sed vs. Control-run	0.4701	t=0.7363 df=20
	unpaired t test				Control-sed vs. VMH∆SF-1-sed	0.3694	t=0.9220 df=17
	unpaired t test				Control-run vs. VMH∆SF-1-run	0.4349	t=0.8009 df=16
	unpaired t test				VMH∆SF-1-sed vs. VMH∆SF-1-run	0.3348	t=1.002 df=13
Figure 4B	Two-way ANOVA	Control-Sed =12, Control-Run = 10, VMH∆SF-1-sed = 7, VMH∆SF-1-Run = 8	N = prepared sample, one sample per a mouse	mean±SEM	Interaction	0.2245	F (1, 32) = 1.534
					Genotype Factor	0.005	F (1, 32) = 9.100
					Exercise factor	0.3601	F (1, 32) = 0.8623
	unpaired t test				Control-sed vs. Control-run	0.0023	t=3.500 df=20
	unpaired t test				Control-sed vs. VMH∆SF-1-sed	0.1372	t=1.560 df=17
	unpaired t test				Control-run vs. VMH∆SF-1-run	0.7988	t=0.2592 df=16
	unpaired t test				VMH∆SF-1-sed vs. VMH∆SF-1-run	0.2505	t=1.203 df=13
Figure 4C	Two-way ANOVA	Control-Sed =12, Control-Run = 10, VMH∆SF-1-sed = 7, VMH∆SF-1-Run = 8	N = prepared sample, one sample per a mouse	mean±SEM	Interaction	0.62	F (1, 32) = 0.2507
					Genotype Factor	0.0029	F (1, 32) = 10.41
					Exercise factor	0.0578	F (1, 32) = 3.873
	unpaired t test				Control-sed vs. Control-run	0.0023	t=3.500 df=20
	unpaired t test				Control-sed vs. VMH∆SF-1-sed	0.1372	t=1.560 df=17
	unpaired t test				Control-run vs. VMH∆SF-1-run	0.7988	t=0.2592 df=16
	unpaired t test				VMH∆SF-1-sed vs. VMH∆SF-1-run	0.2505	t=1.203 df=13
Figure 4D	Two-way ANOVA	Control-Sed =12, Control-Run = 10, VMH∆SF-1-sed = 7, VMH∆SF-1-Run = 8	N = prepared sample, one sample per a mouse	mean±SEM	Interaction	0.3538	F (1, 33) = 0.8847
					Genotype Factor	0.0627	F (1, 33) = 3.711
					Exercise factor	0.353	F (1, 33) = 0.8876
	unpaired t test				Control-sed vs. Control-run	0.0588	t=2.004 df=20
	unpaired t test				Control-sed vs. VMH∆SF-1-sed	0.9992	t=0.0009607 df=17
	unpaired t test				Control-run vs. VMH∆SF-1-run	0.138	t=1.562 df=16
	unpaired t test				VMH∆SF-1-sed vs. VMH∆SF-1-run	0.424	t=0.8255 df=13
Figure 4E	Two-way ANOVA	Control-Sed =5, Control-Run = 6, VMH∆SF-1-sed = 9, VMH∆SF-1-Run = 6	N = prepared sample, one sample per a mouse	mean±SEM	Interaction	0.2364	F (1, 22) = 1.482
					Genotype Factor	0.6144	F (1, 22) = 0.2612
					Exercise factor	0.0254	F (1, 22) = 5.750
	unpaired t test				Control-sed vs. Control-run	0.0342	t=2.451 df=10
	unpaired t test				Control-sed vs. VMH∆SF-1-sed	0.5274	t=0.6509 df=12
	unpaired t test				Control-run vs. VMH∆SF-1-run	0.3479	t=0.9850 df=10
	unpaired t test				VMH∆SF-1-sed vs. VMH∆SF-1-run	0.4007	t=0.8713 df=12
Figure 4F	Two-way ANOVA	Control-Sed =7, Control-Run = 6, VMH∆SF-1-sed = 10, VMH∆SF-1-Run = 5	N = prepared sample, one sample per a mouse	mean±SEM	Interaction	0.0105	F (1, 24) = 7.709
					Genotype Factor	0.0283	F (1, 24) = 5.449
					Exercise factor	< 0.0001	F (1, 24) = 68.63
	One-way ANOVA (Tukey's multiple comparisons test)				Control-sed vs. Control-run	****
	One-way ANOVA (Tukey's multiple comparisons test)				Control-sed vs. VMH∆SF-1-sed	ns
	One-way ANOVA (Tukey's multiple comparisons test)				Control-sed vs. VMH∆SF-1-run	**
	One-way ANOVA (Tukey's multiple comparisons test)				Control-run vs. VMH∆SF-1-sed	****
	One-way ANOVA (Tukey's multiple comparisons test)				Control-run vs. VMH∆SF-1-run	*
	One-way ANOVA (Tukey's multiple comparisons test)				VMH∆SF-1-sed vs. VMH∆SF-1-run	**
Figure 4G	Two-way ANOVA	Control-Sed =7, Control-Run = 6, VMH∆SF-1-sed = 10, VMH∆SF-1-Run = 5	N = prepared sample, one sample per a mouse	mean±SEM	Interaction	0.2777	F (1, 20) = 1.245
					Genotype Factor	0.2459	F (1, 20) = 1.429
					Exercise factor	< 0.0001	F (1, 20) = 34.33
	unpaired t test				Control-sed vs. Control-run	0.0006	t=4.729 df=11
	unpaired t test				Control-sed vs. VMH∆SF-1-sed	0.9104	t=0.1152 df=11
	unpaired t test				Control-run vs. VMH∆SF-1-run	0.2846	t=1.138 df=9
	unpaired t test				VMH∆SF-1-sed vs. VMH∆SF-1-run	0.0051	t=3.671 df=9
Figure 4H	Two-way ANOVA	Control-Sed =7, Control-Run = 6, VMH∆SF-1-sed = 10, VMH∆SF-1-Run = 5	N = prepared sample, one sample per a mouse	mean±SEM	Interaction	0.0056	F (1, 24) = 9.283
					Genotype Factor	0.0081	F (1, 24) = 8.334
					Exercise factor	< 0.0001	F (1, 24) = 41.45
	One-way ANOVA (Tukey's multiple comparisons test)				Control-sed vs. Control-run		****
	One-way ANOVA (Tukey's multiple comparisons test)				Control-sed vs. VMH∆SF-1-sed		ns
	One-way ANOVA (Tukey's multiple comparisons test)				Control-sed vs. VMH∆SF-1-run		ns
	One-way ANOVA (Tukey's multiple comparisons test)				Control-run vs. VMH∆SF-1-sed		****
	One-way ANOVA (Tukey's multiple comparisons test)				Control-run vs. VMH∆SF-1-run		**
	One-way ANOVA (Tukey's multiple comparisons test)				VMH∆SF-1-sed vs. VMH∆SF-1-run		ns
Figure 4I	Two-way ANOVA	Control-Sed =7, Control-Run = 6, VMH∆SF-1-sed = 10, VMH∆SF-1-Run = 5	N = prepared sample, one sample per a mouse	mean±SEM	Interaction	0.1884	F (1, 24) = 1.833
					Genotype Factor	0.347	F (1, 24) = 0.9202
					Exercise factor	< 0.0001	F (1, 24) = 57.05
	unpaired t test				Control-sed vs. Control-run	< 0.0001	t=6.179 df=11
	unpaired t test				Control-sed vs. VMH∆SF-1-sed	0.3226	t=1.023 df=15
	unpaired t test				Control-run vs. VMH∆SF-1-run	0.3713	t=0.9410 df=9
	unpaired t test				VMH∆SF-1-sed vs. VMH∆SF-1-run	0.0006	t=4.462 df=13
Figure 4J	Two-way ANOVA	Control-Sed =7, Control-Run = 6, VMH∆SF-1-sed = 10, VMH∆SF-1-Run = 5	N = prepared sample, one sample per a mouse	mean±SEM	Interaction	0.9617	F (1, 24) = 0.002357
					Genotype Factor	0.8751	F (1, 24) = 0.02525
					Exercise factor	< 0.0001	F (1, 24) = 35.10
	unpaired t test				Control-sed vs. Control-run	0.0043	t=3.589 df=11
	unpaired t test				Control-sed vs. VMH∆SF-1-sed	0.5808	t=0.5645 df=15
	unpaired t test				Control-run vs. VMH∆SF-1-run	0.936	t=0.08251 df=9
	unpaired t test				VMH∆SF-1-sed vs. VMH∆SF-1-run	0.0002	t=4.985 df=13
Figure 1-figure supplement 1A	unpaired t test	Sedentary =11, Training =11	N = mice	mean±SEM		0.0067	t=3.026 df=20
Figure 1-figure supplement 1B	unpaired t test	Sedentary =11, Training =11	N = mice	mean±SEM		0.0068	t=3.015 df=20
Figure 1-figure supplement 1C	unpaired t test	Sedentary =11, Training =11	N = mice	mean±SEM		0.0072	t=2.770 df=20
Figure 1-figure supplement 1D	unpaired t test	Sedentary =11, Training =11	N = mice	mean±SEM		0.0008	t=3.925 df=20
Figure 1-figure supplement 2A	unpaired t test	Control = 12, VMH∆SF-1 = 8	N = mice, from Within subject. Mice from multiple litters	mean±SEM		0.592	t=0.5457 df=18
Figure 1-figure supplement 2B	unpaired t test	Control = 12, VMH∆SF-1 = 8	N = mice, from Within subject. Mice from multiple litters	mean±SEM		0.9895	t=0.01339 df=18
Figure 1-figure supplement 2C	unpaired t test	Control = 12, VMH∆SF-1 = 8	N = mice, from Within subject. Mice from multiple litters	mean±SEM		0.2674	t=1.144 df=18
Figure 1-figure supplement 2D	unpaired t test	Control = 15, VMH∆SF-1 = 10	N = mice, from Within subject. Mice from multiple litters	mean±SEM		0.318	t=1.023 df=21
Figure 1-figure supplement 2E	unpaired t test	Control = 11, VMH∆SF-1 = 8	N = mice, from Within subject. Mice from multiple litters	mean±SEM		0.3348	t=0.9927 df=17
Figure 1-figure supplement 2F	unpaired t test	Control = 11, VMH∆SF-1 = 8	N = mice, from Within subject. Mice from multiple litters	mean±SEM		0.8866	t=0.1448 df=17
Figure 1-figure supplement 2G	unpaired t test	Control = 11, VMH∆SF-1 = 8	N = mice, from Within subject. Mice from multiple litters	mean±SEM		0.6879	t=0.4086 df=17
Figure 3-figure supplement 1A	Two-way ANOVA	Contro-Sed =5, Control-Run = 5, VMH∆SF-1-sed =4, VMH∆SF-1-Run = 5	N = mice, from Within subject. Mice from multiple litters	mean±SEM	Interaction	0.514	F (1, 15) = 0.4468
					Genotype Factor	0.2792	F (1, 15) = 1.260
					Exercise factor	0.0088	F (1, 15) = 9.063
	unpaired t test				Control-sed vs. Control-run	0.0271	t=2.700 df=8
	unpaired t test				Control-sed vs. VMH∆SF-1-sed	0.2603	t=1.225 df=7
	unpaired t test				Control-run vs. VMH∆SF-1-run	0.1758	t=1.485 df=8
	unpaired t test				VMH∆SF-1-sed vs. VMH∆SF-1-run	0.6594	t=0.4601 df=7
Figure 1-figure supplement 1B	Two-way ANOVA	Contro-Sed =5, Control-Run = 5, VMH∆SF-1-sed =4, VMH∆SF-1-Run = 5	N = mice, from Within subject. Mice from multiple litters	mean±SEM	Interaction	0.1571	F (1, 15) = 2.218
					Genotype Factor	0.3797	F (1, 15) = 0.8193
					Exercise factor	0.0305	F (1, 15) = 5.704
	unpaired t test				Control-sed vs. Control-run	0.0565	t=2.228 df=8
	unpaired t test				Control-sed vs. VMH∆SF-1-sed	0.2443	t=1.271 df=7
	unpaired t test				Control-run vs. VMH∆SF-1-run	0.5241	t=0.6661 df=8
	unpaired t test				VMH∆SF-1-sed vs. VMH∆SF-1-run	0.299	t=1.122 df=7
Figure 3-figure supplement 1C	Two-way ANOVA	Contro-Sed =5, Control-Run = 5, VMH∆SF-1-sed =4, VMH∆SF-1-Run = 5	N = mice, from Within subject. Mice from multiple litters	mean±SEM	Interaction	0.514	F (1, 15) = 0.4468
					Genotype Factor	0.2792	F (1, 15) = 1.260
					Exercise factor	0.0088	F (1, 15) = 9.063
	unpaired t test				Control-sed vs. Control-run	0.0276	t=2.687 df=8
	unpaired t test				Control-sed vs. VMH∆SF-1-sed	0.2217	t=1.341 df=7
	unpaired t test				Control-run vs. VMH∆SF-1-run	0.7643	t=0.3103 df=8
	unpaired t test				VMH∆SF-1-sed vs. VMH∆SF-1-run	0.1524	t=1.605 df=7
Figure 3-figure supplement 1D	Two-way ANOVA	Contro-Sed =5, Control-Run = 5, VMH∆SF-1-sed =4, VMH∆SF-1-Run = 5	N = mice, from Within subject. Mice from multiple litters	mean±SEM	Interaction	0.4064	F (1, 15) = 0.7299
					Genotype Factor	0.617	F (1, 15) = 0.2608
					Exercise factor	0.0113	F (1, 15) = 8.338
	unpaired t test				Control-sed vs. Control-run	0.0399	t=2.451 df=8
	unpaired t test				Control-sed vs. VMH∆SF-1-sed	0.3028	t=1.112 df=7
	unpaired t test				Control-run vs. VMH∆SF-1-run	0.8285	t=0.2238 df=8
	unpaired t test				VMH∆SF-1-sed vs. VMH∆SF-1-run	0.1454	t=1.638 df=7
Figure 3-figure supplement 1E	Two-way ANOVA	Contro-Sed =5, Control-Run = 5, VMH∆SF-1-sed =4, VMH∆SF-1-Run = 5	N = mice, from Within subject. Mice from multiple litters	mean±SEM	Interaction	0.9675	F (1, 14) = 0.001723
					Genotype Factor	0.4347	F (1, 14) = 0.6468
					Exercise factor	0.9472	F (1, 14) = 0.004550
	unpaired t test				Control-sed vs. Control-run	0.943	t=0.07384 df=8
	unpaired t test				Control-sed vs. VMH∆SF-1-sed	0.652	t=0.4710 df=7
	unpaired t test				Control-run vs. VMH∆SF-1-run	0.4944	t=0.7207 df=7
	unpaired t test				VMH∆SF-1-sed vs. VMH∆SF-1-run	0.9841	t=0.02080 df=6
Figure 3-figure supplement 1F	Two-way ANOVA	Contro-Sed =5, Control-Run = 5, VMH∆SF-1-sed =4, VMH∆SF-1-Run = 5	N = mice, from Within subject. Mice from multiple litters	mean±SEM	Interaction	0.4441	F (1, 15) = 0.6177
					Genotype Factor	0.9323	F (1, 15) = 0.007456
					Exercise factor	0.498	F (1, 15) = 0.4822
	unpaired t test				Control-sed vs. Control-run	0.4131	t=0.8634 df=8
	unpaired t test				Control-sed vs. VMH∆SF-1-sed	0.3917	t=0.9128 df=7
	unpaired t test				Control-run vs. VMH∆SF-1-run	0.6879	t=0.4167 df=8
	unpaired t test				VMH∆SF-1-sed vs. VMH∆SF-1-run	0.9192	t=0.1051 df=7
Figure 3-figure supplement 2A	Linear Regression	10	N = mice	individual plot		0.0026	F =18.50, DFn = 1, Dfd =8
Figure 3-figure supplement 2B (control)	Linear Regression	5	N = mice	individual plot		0.152	F =3.652, DFn = 1, Dfd =3
Figure 3-figure supplement 2B (VMH∆SF-1)	Linear Regression	5	N = mice	individual plot		0.0068	F =44.61, DFn = 1, Dfd =3
Figure 4-figure supplement 1A	NA	Contro-Sed =12, Control-Train = 9, VMH∆SF-1-sed = 7, VMH∆SF-1-Train = 8
Figure 3-figure supplement 3B	NA	Contro-Sed =12, Control-Train = 9, VMH∆SF-1-sed = 7, VMH∆SF-1-Train = 8
Figure 3-figure supplement 3C (Fat Mass)	Two-way ANOVA	Contro-Sed =12, Control-Train = 9, VMH∆SF-1-sed = 7, VMH∆SF-1-Train = 8	N = mice, from Within subject. Mice from multiple litters	mean±SEM	Interaction	0.154	F (1, 33) = 2.129
					Genotype Factor	0.2585	F (1, 33) = 1.322
					Exercise Factor	0.0008	F (1, 33) = 13.59
	unpaired t test				Control-sed vs. Control-run	0.0007	t=4.020 df=20
	unpaired t test				Control-sed vs. VMH∆SF-1-sed	0.8481	t=0.1945 df=17
	unpaired t test				Control-run vs. VMH∆SF-1-run	0.045	t=2.175 df=16
	unpaired t test				VMH∆SF-1-sed vs. VMH∆SF-1-run	0.1697	t=1.454 df=13
Figure 3-figure supplement 3C (Lean Mass)	Two-way ANOVA	Contro-Sed =12, Control-Train = 9, VMH∆SF-1-sed = 7, VMH∆SF-1-Train = 8	N = mice, from Within subject. Mice from multiple litters	mean±SEM	Interaction	0.1216	F (1, 33) = 2.525
					Genotype Factor	0.46	F (1, 33) = 0.5589
					Exercise Factor	0.0009	F (1, 33) = 13.21
	unpaired t test				Control-sed vs. Control-run	0.0005	t=4.128 df=20
	unpaired t test				Control-sed vs. VMH∆SF-1-sed	0.5914	t=0.5471 df=17
	unpaired t test				Control-run vs. VMH∆SF-1-run	0.0845	t=1.839 df=16
	unpaired t test				VMH∆SF-1-sed vs. VMH∆SF-1-run	0.212	t=1.313 df=13
Figure 3-figure supplement 3D	Two-way ANOVA	Contro-Sed =12, Control-Train = 9, VMH∆SF-1-sed = 7, VMH∆SF-1-Train = 8	N = mice, from Within subject. Mice from multiple litters	mean±SEM	Interaction	0.8411	F (1, 33) = 0.04084
					Genotype Factor	0.3788	F (1, 33) = 0.7959
					Exercise Factor	0.4908	F (1, 33) = 0.4856
	unpaired t test				Control-sed vs. Control-run	0.6831	t=0.4142 df=20
	unpaired t test				Control-sed vs. VMH∆SF-1-sed	0.576	t=0.5702 df=17
	unpaired t test				Control-run vs. VMH∆SF-1-run	0.5044	t=0.683 df=16
	unpaired t test				VMH∆SF-1-sed vs. VMH∆SF-1-run	0.6016	t=0.5352 df=13
Figure 3-figure supplement 3E	Two-way ANOVA	Contro-Sed =12, Control-Train = 9, VMH∆SF-1-sed = 7, VMH∆SF-1-Train = 8	N = mice, from Within subject. Mice from multiple litters	mean±SEM	Interaction	0.2046	F (1, 33) = 1.675
					Genotype Factor	0.5324	F (1, 33) = 0.3981
					Exercise Factor	0.0004	F (1, 33) = 15.62
	unpaired t test				Control-sed vs. Control-run	0.0009	t=3.873 df=20
	unpaired t test				Control-sed vs. VMH∆SF-1-sed	0.7124	t=0.3748 df=17
	unpaired t test				Control-run vs. VMH∆SF-1-run	0.0475	t=2.146 df=16
	unpaired t test				VMH∆SF-1-sed vs. VMH∆SF-1-run	0.076	t=1.928 df=13
Figure 3-figure supplement 3F	Two-way ANOVA	Contro-Sed =12, Control-Train = 9, VMH∆SF-1-sed = 7, VMH∆SF-1-Train = 8	N = mice, from Within subject. Mice from multiple litters	mean±SEM	Interaction	0.263	F (1, 33) = 1.297
					Genotype Factor	0.3249	F (1, 33) = 0.9987
					Exercise Factor	0.0787	F (1, 33) = 3.293
	unpaired t test				Control-sed vs. Control-run	0.0473	t=2.114 df=20
	unpaired t test				Control-sed vs. VMH∆SF-1-sed	0.0931	t=1.779 df=17
	unpaired t test				Control-run vs. VMH∆SF-1-run	0.932	t=0.08671 df=16
	unpaired t test				VMH∆SF-1-sed vs. VMH∆SF-1-run	0.6065	t=0.5279 df=13
Figure 4-figure supplement 3A	Two-way ANOVA	Contro-Sed =6, Control-Run = 6, VMH∆SF-1-sed = 10, VMH∆SF-1-Run = 5	N = prepared sample, one sample per a mouse	mean±SEM	Interaction	0.6587	F (1, 24) = 0.2000
					Genotype Factor	0.1654	F (1, 24) = 2.047
					Exercise factor	0.0029	F (1, 24) = 10.95
	unpaired t test				Control-sed vs. Control-run	0.0616	t=2.105 df=10
	unpaired t test				Control-sed vs. VMH∆SF-1-sed	0.4008	t=0.8647 df=15
	unpaired t test				Control-run vs. VMH∆SF-1-run	0.321	t=1.050 df=9
	unpaired t test				VMH∆SF-1-sed vs. VMH∆SF-1-run	0.0198	t=2.628 df=14
Figure 4-figure supplement 3B	Two-way ANOVA	Contro-Sed =6, Control-Run = 6, VMH∆SF-1-sed = 10, VMH∆SF-1-Run = 5	N = prepared sample, one sample per a mouse	mean±SEM	Interaction	0.6963	F (1, 24) = 0.1560
					Genotype Factor	0.2752	F (1, 24) = 1.247
					Exercise factor	0.0761	F (1, 24) = 3.436
	unpaired t test				Control-sed vs. Control-run	0.1848	t=1.424 df=10
	unpaired t test				Control-sed vs. VMH∆SF-1-sed	0.5965	t=0.5410 df=15
	unpaired t test				Control-run vs. VMH∆SF-1-run	0.3179	t=1.057 df=9
	unpaired t test				VMH∆SF-1-sed vs. VMH∆SF-1-run	0.1802	t=1.411 df=14
Figure 4-figure supplement 3C	Two-way ANOVA	Contro-Sed =6, Control-Run = 6, VMH∆SF-1-sed = 10, VMH∆SF-1-Run = 5	N = prepared sample, one sample per a mouse	mean±SEM	Interaction	P = 0.5904
					Genotype Factor	P = 0.3070
					Exercise factor	P < 0.0001
	unpaired t test				Control-sed vs. Control-run	0.002	t=4.138 df=10
	unpaired t test				Control-sed vs. VMH∆SF-1-sed	0.5845	t=0.5588 df=15
	unpaired t test				Control-run vs. VMH∆SF-1-run	0.4671	t=0.7594 df=9
	unpaired t test				VMH∆SF-1-sed vs. VMH∆SF-1-run	0.001	t=4.160 df=14
Figure 4-figure supplement 3D	Two-way ANOVA	Contro-Sed =6, Control-Run = 6, VMH∆SF-1-sed = 10, VMH∆SF-1-Run = 5	N = prepared sample, one sample per a mouse	mean±SEM	Interaction	0.1472	F (1, 24) = 2.244
					Genotype Factor	0.7153	F (1, 24) = 0.1362
					Exercise factor	0.7547	F (1, 24) = 0.09992
	unpaired t test				Control-sed vs. Control-run	0.1926	t=1.397 df=10
	unpaired t test				Control-sed vs. VMH∆SF-1-sed	0.444	t=0.7863 df=15
	unpaired t test				Control-run vs. VMH∆SF-1-run	0.1457	t=1.593 df=9
	unpaired t test				VMH∆SF-1-sed vs. VMH∆SF-1-run	0.4331	t=0.8071 df=14
Figure 4-figure supplement 3E	Two-way ANOVA	Contro-Sed =6, Control-Run = 6, VMH∆SF-1-sed = 10, VMH∆SF-1-Run = 5	N = prepared sample, one sample per a mouse	mean±SEM	Interaction	0.2191	F (1, 24) = 1.593
					Genotype Factor	0.0543	F (1, 24) = 4.096
					Exercise factor	0.0003	F (1, 24) = 17.67
	unpaired t test				Control-sed vs. Control-run	0.0457	t=2.282 df=10
	unpaired t test				Control-sed vs. VMH∆SF-1-sed	0.4784	t=0.7271 df=15
	unpaired t test				Control-run vs. VMH∆SF-1-run	0.12	t=1.717 df=9
	unpaired t test				VMH∆SF-1-sed vs. VMH∆SF-1-run	0.0023	t=3.719 df=14
Figure 4-figure supplement 3F	Two-way ANOVA	Contro-Sed =6, Control-Run = 6, VMH∆SF-1-sed = 10, VMH∆SF-1-Run = 5	N = prepared sample, one sample per a mouse	mean±SEM	Interaction	0.6322	F (1, 24) = 0.2351
					Genotype Factor	0.0298	F (1, 24) = 5.337
					Exercise factor	0.0003	F (1, 24) = 18.43
	unpaired t test				Control-sed vs. Control-run	0.018	t=2.826 df=10
	unpaired t test				Control-sed vs. VMH∆SF-1-sed	0.0527	t=2.104 df=15
	unpaired t test				Control-run vs. VMH∆SF-1-run	0.308	t=1.081 df=9
	unpaired t test				VMH∆SF-1-sed vs. VMH∆SF-1-run	0.0053	t=3.299 df=14
Figure 4-figure supplement 3G	Two-way ANOVA	Contro-Sed =6, Control-Run = 6, VMH∆SF-1-sed = 10, VMH∆SF-1-Run = 5	N = prepared sample, one sample per a mouse	mean±SEM	Interaction	0.8119	F (1, 24) = 0.05790
					Genotype Factor	0.2751	F (1, 24) = 1.248
					Exercise factor	0.3476	F (1, 24) = 0.9179
	unpaired t test				Control-sed vs. Control-run	0.5702	t=0.5870 df=10
	unpaired t test				Control-sed vs. VMH∆SF-1-sed	0.5031	t=0.6861 df=15
	unpaired t test				Control-run vs. VMH∆SF-1-run	0.4031	t=0.8774 df=9
	unpaired t test				VMH∆SF-1-sed vs. VMH∆SF-1-run	0.439	t=0.7966 df=14
Figure 4-figure supplement 3H	Two-way ANOVA	Contro-Sed =6, Control-Run = 6, VMH∆SF-1-sed = 10, VMH∆SF-1-Run = 5	N = prepared sample, one sample per a mouse	mean±SEM	Interaction	0.6041	F (1, 24) = 0.2760
					Genotype Factor	0.0905	F (1, 24) = 3.110
					Exercise factor	< 0.0001	F (1, 24) = 27.34
	unpaired t test				Control-sed vs. Control-run	0.0012	t=4.454 df=10
	unpaired t test				Control-sed vs. VMH∆SF-1-sed	0.3515	t=0.9615 df=15
	unpaired t test				Control-run vs. VMH∆SF-1-run	0.168	t=1.499 df=9
	unpaired t test				VMH∆SF-1-sed vs. VMH∆SF-1-run	0.0027	t=3.639 df=14
Figure 4-figure supplement 4A	Two-way ANOVA	Contro-Sed =5, Control-Run = 6, VMH∆SF-1-sed =9, VMH∆SF-1-Run = 6	N = prepared sample, one sample per a mouse	mean±SEM	Interaction	0.2959	F (1, 22) = 1.147
					Genotype Factor	0.7101	F (1, 22) = 0.1418
					Exercise factor	0.7256	F (1, 22) = 0.1264
	unpaired t test				Control-sed vs. Control-run	0.6365	t=0.4874 df=10
	unpaired t test				Control-sed vs. VMH∆SF-1-sed	0.6469	t=0.4699 df=12
	unpaired t test				Control-run vs. VMH∆SF-1-run	0.2929	t=1.110 df=10
	unpaired t test				VMH∆SF-1-sed vs. VMH∆SF-1-run	0.3153	t=1.048 df=12
Figure 4-figure supplement 4B	Two-way ANOVA	Contro-Sed =5, Control-Run = 6, VMH∆SF-1-sed =9, VMH∆SF-1-Run = 6	N = prepared sample, one sample per a mouse	mean±SEM	Interaction	0.0683	F (1, 22) = 3.676
					Genotype Factor	0.7259	F (1, 22) = 0.1261
					Exercise factor	0.2374	F (1, 22) = 1.475
	unpaired t test				Control-sed vs. Control-run	0.6477	t=0.4727 df=9
	unpaired t test				Control-sed vs. VMH∆SF-1-sed	0.2845	t=1.120 df=12
	unpaired t test				Control-run vs. VMH∆SF-1-run	0.1438	t=1.586 df=10
	unpaired t test				VMH∆SF-1-sed vs. VMH∆SF-1-run	0.0345	t=2.361 df=13
Figure 4-figure supplement 4C	Two-way ANOVA	Contro-Sed =5, Control-Run = 6, VMH∆SF-1-sed =9, VMH∆SF-1-Run = 6	N = prepared sample, one sample per a mouse	mean±SEM	Interaction	0.8431	F (1, 22) = 0.04013
					Genotype Factor	0.4937	F (1, 22) = 0.4844
					Exercise factor	0.8585	F (1, 22) = 0.03256
	unpaired t test				Control-sed vs. Control-run	0.9879	t=0.01561 df=9
	unpaired t test				Control-sed vs. VMH∆SF-1-sed	0.7501	t=0.3260 df=12
	unpaired t test				Control-run vs. VMH∆SF-1-run	0.492	t=0.7133 df=10
	unpaired t test				VMH∆SF-1-sed vs. VMH∆SF-1-run	0.7952	t=0.2650 df=13
Figure 4-figure supplement 4E	Two-way ANOVA	Contro-Sed =13, Control-Run =14, VMH∆SF-1-sed =17, VMH∆SF-1-Run = 16	N = prepared sample, one sample per a mouse	mean±SEM	Interaction	0.9399	F (1, 32) = 0.005769
					Genotype Factor	0.4801	F (1, 32) = 0.5105
					Exercise factor	0.5112	F (1, 32) = 0.4415
	unpaired t test				Control-sed vs. Control-run	0.5162	t=0.6660 df=14
	unpaired t test				Control-sed vs. VMH∆SF-1-sed	0.6606	t=0.4473 df=16
	unpaired t test				Control-run vs. VMH∆SF-1-run	0.5803	t=0.5644 df=16
	unpaired t test				VMH∆SF-1-sed vs. VMH∆SF-1-run	0.7077	t=0.3810 df=18
Figure 4-figure supplement 4F	Two-way ANOVA	Contro-Sed =13, Control-Run =14, VMH∆SF-1-sed =17, VMH∆SF-1-Run = 16	N = prepared sample, one sample per a mouse	mean±SEM	Interaction	0.9079	F (1, 32) = 0.01359
					Genotype Factor	0.7069	F (1, 32) = 0.1439
					Exercise factor	0.3434	F (1, 32) = 0.9249
	unpaired t test				Control-sed vs. Control-run	0.4603	t=0.7592 df=14
	unpaired t test				Control-sed vs. VMH∆SF-1-sed	0.8643	t=0.1737 df=16
	unpaired t test				Control-run vs. VMH∆SF-1-run	0.7105	t=0.3779 df=16
	unpaired t test				VMH∆SF-1-sed vs. VMH∆SF-1-run	0.4939	t=0.6984 df=18
Figure 4-figure supplement 4G	Two-way ANOVA	Contro-Sed =13, Control-Run =14, VMH∆SF-1-sed =17, VMH∆SF-1-Run = 16	N = prepared sample, one sample per a mouse	mean±SEM	Interaction	0.3428	F (1, 32) = 0.9273
					Genotype Factor	0.4793	F (1, 32) = 0.5125
					Exercise factor	0.0013	F (1, 32) = 12.49
	unpaired t test				Control-sed vs. Control-run	0.0145	t=2.788 df=14
	unpaired t test				Control-sed vs. VMH∆SF-1-sed	0.7764	t=0.2888 df=16
	unpaired t test				Control-run vs. VMH∆SF-1-run	0.3621	t=0.9381 df=16
	unpaired t test				VMH∆SF-1-sed vs. VMH∆SF-1-run	0.0125	t=2.776 df=18
Figure 4-figure supplement 5A	Two-way ANOVA	Contro-Sed =7, Control-Run = 6, VMH∆SF-1-sed = 10, VMH∆SF-1-Run = 5	N = prepared sample, one sample per a mouse	mean±SEM	Interaction	0.5286	F (1, 25) = 0.4084
					Genotype Factor	0.6611	F (1, 25) = 0.1968
					Run Factor	0.0014	F (1, 25) = 12.93
	unpaired t test				Control-sed vs. Control-run	0.0229	t=2.641 df=11
	unpaired t test				Control-sed vs. VMH∆SF-1-sed	0.3841	t=0.895 df=16
	unpaired t test				Control-run vs. VMH∆SF-1-run	0.6845	t=0.4198 df=9
	unpaired t test				VMH∆SF-1-sed vs. VMH∆SF-1-run	0.033	t=2.365 df=14
Figure 4-figure supplement 5B	Two-way ANOVA	Contro-Sed =7, Control-Run = 5, VMH∆SF-1-sed = 10, VMH∆SF-1-Run = 5	N = prepared sample, one sample per a mouse	mean±SEM	Interaction	0.4831	F (1, 25) = 0.5068
					Genotype Factor	0.9813	F (1, 25) = 0.0005599
					Run Factor	0.1491	F (1, 25) = 2.215
	unpaired t test				Control-sed vs. Control-run	0.7692	t=0.3015 df=10
	unpaired t test				Control-sed vs. VMH∆SF-1-sed	0.1725	t=1.428 df=16
	unpaired t test				Control-run vs. VMH∆SF-1-run	0.1305	t=1.685 df=8
	unpaired t test				VMH∆SF-1-sed vs. VMH∆SF-1-run	0.3427	t=0.9821 df=14
Figure 4-figure supplement 5C	Two-way ANOVA	Contro-Sed =7, Control-Run = 6, VMH∆SF-1-sed = 10, VMH∆SF-1-Run = 5	N = prepared sample, one sample per a mouse	mean±SEM	Interaction	0.5401	F (1, 25) = 0.3858
					Genotype Factor	0.2846	F (1, 25) = 1.196
					Run Factor	<0.0001	F (1, 25) = 105.5
	unpaired t test				Control-sed vs. Control-run	0.0003	t=5.202 df=11
	unpaired t test				Control-sed vs. VMH∆SF-1-sed	0.4384	t=0.7947 df=16
	unpaired t test				Control-run vs. VMH∆SF-1-run	0.4945	t=0.712 df=9
	unpaired t test				VMH∆SF-1-sed vs. VMH∆SF-1-run	<0.0001	t=11.36 df=14
Figure 4-figure supplement 5D	Two-way ANOVA	Contro-Sed =7, Control-Run = 5, VMH∆SF-1-sed = 10, VMH∆SF-1-Run = 5	N = prepared sample, one sample per a mouse	mean±SEM	Interaction	0.6914	F (1, 23) = 0.1616
					Genotype Factor	0.0001	F (1, 23) = 21.61
					Run Factor	0.777	F (1, 23) = 0.08209
	unpaired t test				Control-sed vs. Control-run	0.002	t=4.149 df=10
	unpaired t test				Control-sed vs. VMH∆SF-1-sed	0.92	t=0.1022 df=15
	unpaired t test				Control-run vs. VMH∆SF-1-run	0.7107	t=0.3843 df=8
	unpaired t test				VMH∆SF-1-sed vs. VMH∆SF-1-run	0.0151	t=2.797 df=13
Figure 4-figure supplement 5E	Two-way ANOVA	Contro-Sed =7, Control-Run = 6, VMH∆SF-1-sed = 10, VMH∆SF-1-Run = 5	N = prepared sample, one sample per a mouse	mean±SEM	Interaction	0.7784	F (1, 24) = 0.08096
					Genotype Factor	0.2017	F (1, 24) = 1.723
					Run Factor	0.1384	F (1, 24) = 2.349
	unpaired t test				Control-sed vs. Control-run	0.2329	t=1.262 df=11
	unpaired t test				Control-sed vs. VMH∆SF-1-sed	0.2283	t=1.256 df=15
	unpaired t test				Control-run vs. VMH∆SF-1-run	0.5191	t=0.6709 df=9
	unpaired t test				VMH∆SF-1-sed vs. VMH∆SF-1-run	0.3859	t=0.8973 df=13
Figure 4-figure supplement 5F	Two-way ANOVA	Contro-Sed =7, Control-Run = 6, VMH∆SF-1-sed = 10, VMH∆SF-1-Run = 5	N = prepared sample, one sample per a mouse	mean±SEM	Interaction	0.5286	F (1, 25) = 0.4084
					Genotype Factor	0.6611	F (1, 25) = 0.1968
					Run Factor	0.0014	F (1, 25) = 12.93
	unpaired t test				Control-sed vs. Control-run	0.0229	t=2.641 df=11
	unpaired t test				Control-sed vs. VMH∆SF-1-sed	0.3841	t=0.895 df=16
	unpaired t test				Control-run vs. VMH∆SF-1-run	0.6845	t=0.4198 df=9
	unpaired t test				VMH∆SF-1-sed vs. VMH∆SF-1-run	0.033	t=2.365 df=14
Figure 4-figure supplement 5G	Two-way ANOVA	Contro-Sed =7, Control-Run = 6, VMH∆SF-1-sed = 10, VMH∆SF-1-Run = 5	N = prepared sample, one sample per a mouse	mean±SEM	Interaction	0.5043	F (1, 24) = 0.4595
					Genotype Factor	0.2524	F (1, 24) = 1.375
					Run Factor	0.04	F (1, 24) = 4.716
	unpaired t test				Control-sed vs. Control-run	0.2914	t=1.108 df=11
	unpaired t test				Control-sed vs. VMH∆SF-1-sed	0.7131	t=0.3747 df=15
	unpaired t test				Control-run vs. VMH∆SF-1-run	0.2263	t=1.299 df=9
	unpaired t test				VMH∆SF-1-sed vs. VMH∆SF-1-run	0.0736	t=1.946 df=13
Figure 4-figure supplement 5H	Two-way ANOVA	Contro-Sed =7, Control-Run = 6, VMH∆SF-1-sed = 10, VMH∆SF-1-Run = 5	N = prepared sample, one sample per a mouse	mean±SEM	Interaction	0.3662	F (1, 24) = 0.8481
					Genotype Factor	0.5288	F (1, 24) = 0.4085
					Run Factor	0.0936	F (1, 24) = 3.05
	unpaired t test				Control-sed vs. Control-run	0.5016	t=0.6947 df=11
	unpaired t test				Control-sed vs. VMH∆SF-1-sed	0.8351	t=0.2119 df=15
	unpaired t test				Control-run vs. VMH∆SF-1-run	0.2945	t=1.113 df=9
	unpaired t test				VMH∆SF-1-sed vs. VMH∆SF-1-run	0.1139	t=1.695 df=13
